# Supplementary material for: Dysfunctional peripheral T follicular helper cells dominate in people with impaired influenza vaccine responses: Results from the FLORAH study
Source: PLoS Biol. 2019 May 17;17(5):e3000257. doi: 10.1371/journal.pbio.3000257 (PMC6542545; doi:10.1371/journal.pbio.3000257)
Supplement: S1 Data — (XLSX) [file pbio.3000257.s010.xlsx]

## Sheet: Fig 1B
Fig 1B
	Young- R		Old- R		Young- NR		Old- NR		Young+ R		Old+ R		Young+ NR		Old+ NR
	Mean	SEM	Mean	SEM	Mean	SEM	Mean	SEM	Mean	SEM	Mean	SEM	Mean	SEM	Mean	SEM
T0	5.05333	0.71276	7.71778	1.40188	1.96822	0.47701	3.68333	0.51678	5.91633	1.04901	7.40889	1.30411	4.35333	0.89335	3.60644	1.04003
T1	8.68667	1.55482	10.245	2.78019	2.91444	1.63981	3.92444	0.8866	7.04889	1.52193	9.95444	2.11055	3.48111	0.73022	2.592	0.68401
T2	12.3356	1.07022	15.5533	4.22463	2.74956	0.61741	2.945	0.62643	10.4811	2.57004	10.9852	3.20013	3.77556	0.524	3.50778	1.09589

## Sheet: Fig 1D
Fig 1D
	Young- R		Old- R		Young- NR		Old- NR		Young+ R		Old+ R		Young+ NR		Old+ NR
	Mean	SEM	Mean	SEM	Mean	SEM	Mean	SEM	Mean	SEM	Mean	SEM	Mean	SEM	Mean	SEM
T0	11.7325	2.97419	10.5738	3.51054	2.88556	0.78985	4.15857	1.06158	6.91778	0.85436	20.2578	7.85911	4.7225	2.38433	4.33444	1.72755
T1	15.6513	6.17571	11.46	4.384	2.78111	1.01397	3.15889	0.87837	12.5956	3.89633	24.8544	7.81065	5.06111	2.67527	8.10875	2.13071
T2	28.295	7.64777	17.415	10.1751	3.62778	1.89131	8.0375	3.34705	20.1786	4.1322	36.8914	8.76595	6.79	3.46003	8.44	3.15959

## Sheet: Fig 2B
Fig 2B
	Young- R		Old- R		Young- NR		Old- NR		Young+ R		Old+ R		Young+ NR		Old+ NR
	Mean	SEM	Mean	SEM	Mean	SEM	Mean	SEM	Mean	SEM	Mean	SEM	Mean	SEM	Mean	SEM
T0	1.44444	0.31228	0.91556	0.61296	0.32889	0.1729	0.16556	0.08627	2.29222	0.71069	3.9333	2.22816	0.79333	0.34803	0.23444	0.14651
T1	2.28	0.65652	0.86625	0.62977	0.13067	0.0692	0.27	0.18528	1.45333	0.50451	0.81222	0.46501	0.35778	0.21471	0.69444	0.40925
T2	5.15111	1.05064	1.21222	0.67408	0.39	0.1463	0.48375	0.22961	0.57556	0.31064	1.45889	0.45518	0.96889	0.38328	0.60444	0.30444

## Sheet: Fig 2C
Fig 2C
	Log2 FC Titer (T2/T0)	IL-21+Ag.pTfh at T2 (% of Ag.pTfh)
HC	1	0
	0	0.47
	1	0.15
	1	0
	1	0.14
	1	0.98
	1	1.13
	0	0.64
	1	0
	7	5.8
	4	1.8
	6	8.7
	4	8.9
	5	3.6
	6	4.6
	4	3.6
	4	8.9
	7	0.46
	0	0
	1	2.56
	0	0
	0	0
	0	0
	1	1.59
	1	0
	1	0.89
	0	0
	1	0
	1	1.6
	0	1.2
	1	0
	1	0.18
	0
	3	0
	2	0.59
	4	3.6
	2	0
	4	5.6
	3	6.6
	5	3.4
	2	2.6
	2	0
	2	5.29
	4	7.32
	5	6.14
	3	0
	7	0
	2	0.13
	2	0
	2	0
	4	1.01
	4	2.37
	4	1.26
HIV+	1	2.13
	1	0
	1	1.22
	1	1.99
	0	0
	1	0.4
	0	2.98
	0	0
	1	0
	2	0
		0
	2	0.9
	2	0
	2	0
	2	0
	3	0
	3	2.67
	2	0.17
	5	1.4
	3	0.04
	0	0.23
	0	0.46
	1	0.8
	1	0.65
	0	0
	1	0.34
	1	0
	0	1.8
	1	0
	1	0
	1	2.04
	0	0
	0	0
	1	1.6
	1	0
	1	0
	3	1.11
	4	0.7
	2	0
	6	0
	3	3.6
	6	1.6
	2	0.8
	4	0
	2	1.67
	2	3.3
	2	0
	2	0
	4	2.33
	2	3.43

## Sheet: Fig 2E
Fig 2E
	Young- R		Old- R		Young- NR		Old- NR		Young+ R		Old+ R		Young+ NR		Old+ NR
	Mean	SEM	Mean	SEM	Mean	SEM	Mean	SEM	Mean	SEM	Mean	SEM	Mean	SEM	Mean	SEM
T0	22.7333	6.7891	23.0778	1.92742	28.2222	7.50964	33.4778	9.27677	26.5111	3.2185	17.1889	5.1581	22	4.41062	21.9	5.62415
T1	35	7.38377	24.675	3.71386	21.2556	6.15565	23.2889	4.01121	23.6444	3.58713	16.8556	3.65221	27	3.7305	29.8111	7.55672
T2	46.5111	7.9911	34.2778	5.15245	20.8333	7.13942	23.4125	4.92405	29.8111	4.06511	17.6556	6.22767	25.5778	9.12939	20.3556	8.44045

## Sheet: Fig 2F
Fig 2F
	Log2 FC Titer (T2/T0)	ICOS+Ag.pTfh at T2 (% of Ag.pTfh)
HC	1	0
	0	0
	1	37.4
	1	42.4
	1	29.7
	1	0
	1	10.2
	0	57.3
	1	10.5
	7	68.7
	4	39.3
	6	62.1
	4	90
	5	55
	6	18.1
	4	26.5
	4	34.8
	7	24.1
	0	10.7
	1	51.9
	0	20
	0	6.5
	0	3.6
	1	36.7
	1	20.3
	1	22.2
	0	38
	1	39.4
	1	17.5
	0	12.9
	1	0
	1	37
	0
	3	36.3
	2	19.1
	4	70.3
	2	22.2
	4	47.4
	3	79.6
	5	35.9
	2	45.8
	2	34.6
	2	23.8
	4	50.4
	5	19
	3	27.5
	7	16.4
	2	25.9
	2	34.1
	2	54.3
	4	43.9
	4	60.6
	4	26.8
HIV+	1	0
	1	6.4
	1	3.6
	1	39.1
	0	15.6
	1	18.7
	0	90
	0	28.4
	1	28.4
	2	21.6
		0
	2	27.3
	2	43.5
	2	25
	2	18.9
	3	14
	3	32.4
	2	38.1
	5	50.1
	3	19
	0	23.5
	0	22.2
	1	12.4
	1	20.5
	0	11.7
	1	8.5
	1	24.6
	0	0
	1	0
	1	2.2
	1	32
	0	30.3
	0	11.2
	1	0
	1	76.2
	1	31.3
	3	7.7
	4	27.7
	2	31.5
	6	13.7
	3	0
	6	15.8
	2	25.1
	4	22.8
	2	0
	2	16.3
	2	19.2
	2	59.7
	4	0
	2	0

## Sheet: Fig 3B
Fig 3B
	Young- R		Old- R		Young- NR		Old- NR		Young+ R		Old+ R		Young+ NR		Old+ NR
	Mean	SEM	Mean	SEM	Mean	SEM	Mean	SEM	Mean	SEM	Mean	SEM	Mean	SEM	Mean	SEM
T0	2.72333	1.40536	3.25222	2.02581	2.48889	1.3561	1.25556	0.60072	7.11333	2.54723	1.56	0.97256	2.60778	1.26877	1.39222	0.98308
T1	1.53333	1.10955	6.13125	3.07523	11.7889	4.48167	0.47667	0.31542	4.48889	2.13421	2.73556	1.73815	9.03778	2.32305	2.67778	1.64627
T2	0.97667	0.65383	1.30889	0.79998	14.8378	4.77461	9.39125	4.83367	2.43333	1.15458	2.94444	1.70873	9.41778	2.30896	8.95556	2.49506

## Sheet: Fig 3C
Fig 3C
	Log2 FC Titer (T2/T0)	IL-2+Ag.pTfh at T2 (% of Ag.pTfh)
HC	1	3.2
	0	25.1
	1	20.9
	1	7.84
	1	20.3
	1	43.8
	1	0
	0	0
	1	12.4
	7	0
	4	3.79
	6	0
	4	5
	5	0
	6	0
	4	0
	4	0
	7	0
	0	7.66
	1	7.6
	0	7.8
	0	15.6
	0	18.8
	1	8
	1	6.6
	1	0.03
	0	6.6
	1	0
	1	28.6
	0	0
	1	33.3
	1	0
	0
	3	0
	2	0
	4	0
	2	0
	4	0
	3	6.15
	5	0
	2	4.7
	2	0.07
	2	0
	4	0
	5	0
	3	2.08
	7	0
	2	0
	2	0
	2	0
	4	0
	4	7.1
	4	2.6
HIV+	1	9
	1	22.4
	1	15
	1	10.8
	0	0
	1	0.29
	0	7.17
	0	11.5
	1	8.6
	2	0
		0
	2	6.3
	2	0
	2	0
	2	0
	3	0
	3	1
	2	0
	5	8.3
	3	6.3
	0	0
	0	58.3
	1	0.92
	1	0
	0	5.36
	1	0
	1	0
	0	9.6
	1	10.2
	1	12.2
	1	18.4
	0	0
	0	11.2
	1	0
	1	19
	1	0
	3	0
	4	0
	2	0
	6	0
	3	0
	6	3
	2	0
	4	0
	2	10.5
	2	0
	2	0
	2	13
	4	0
	2	0

## Sheet: Fig 3E
Fig 3E
	Young- R		Old- R		Young- NR		Old- NR		Young+ R		Old+ R		Young+ NR		Old+ NR
	Mean	SEM	Mean	SEM	Mean	SEM	Mean	SEM	Mean	SEM	Mean	SEM	Mean	SEM	Mean	SEM
T0	0.25889	0.25889	0.05444	0.03363	1.15889	0.35033	0.19	0.09564	0.41111	0.37183	0.09889	0.0663	0.09	0.06	0.18889	0.18889
T1	0.48556	0.4412	0.489	0.17083	1.25111	0.56531	0.335	0.27297	0.61111	0.54989	0.08667	0.07288	0.25556	0.13524	0.50375	0.29082
T2	0.03111	0.03111	0.41222	0.19009	2.01444	0.60611	1.42	0.53043	0.02111	0.02111	0.03333	0.03333	0.72444	0.34882	2.33444	1.32013

## Sheet: Fig 3F
Fig 3F
	Log2 FC Titer (T2/T0)	IL-17+Ag.pTfh at T2 (% of Ag.pTfh)
HC	1	3.27
	0	5.6
	1	2.6
	1	1.2
	1	1.1
	1	3.3
	1	0.7
	0	0
	1	0.36
	7	0
	4	0
	6	0.28
	4	0
	5	0
	6	0
	4	0
	4	0
	7	0
	0	5.6
	1	3.6
	0	11.1
	0	1.45
	0	1.6
	1	1.59
	1	0.57
	1	0.89
	0	4.8
	1	0
	1	0.8
	0	1.2
	1	2.2
	1	0.9
	0
	3	0
	2	0
	4	0
	2	0
	4	0
	3	0
	5	0
	2	0
	2	0
	2	0
	4	0
	5	0.14
	3	0.1
	7	0
	2	0
	2	0.3
	2	1.64
	4	1.04
	4	0.49
	4	0
HIV+	1	2.13
	1	0
	1	0.41
	1	0.66
	0	0
	1	0.47
	0	2.85
	0	0
	1	0
	2	0.35
		0
	2	0
	2	0
	2	0
	2	0
	3	0.19
	3	0
	2	0
	5	0
	3	0
	0	5.6
	0	7.8
	1	7.8
	1	5.2
	0	3.2
	1	7.8
	1	3.6
	0	5.6
	1	11.2
	1	0
	1	0
	0	4.21
	0	0
	1	0
	1	11.1
	1	0
	3	1.67
	4	0
	2	0
	6	0
	3	0
	6	0
	2	0
	4	0
	2	0
	2	0.3
	2	0
	2	0
	4	0
	2	0

[truncated: 15 more sheets: Fig 3H, Fig 3I, Fig 4, Fig 5A, Fig 5B, Fig 5C, Fig 5D, Fig 6A, Fig 6B, Fig 6C, Fig 6D, Fig 7A, Fig 7B, Fig 7C, Fig 7D]
