# Supplementary material for: Dysfunctional peripheral T follicular helper cells dominate in people with impaired influenza vaccine responses: Results from the FLORAH study
Source: PLoS Biol. 2019 May 17;17(5):e3000257. doi: 10.1371/journal.pbio.3000257 (PMC6542545; doi:10.1371/journal.pbio.3000257)
Supplement: S2 Data — (XLSX) [file pbio.3000257.s011.xlsx]

## Sheet: Fig S1A
Fig S1A	HC						HIV
	Young			Old			Young			Old
	T0	T1	T2	T0	T1	T2	T0	T1	T2	T0	T1	T2
Responder	5.34	5.62	9.42	1.28	1.99	2.12	9.23	14.54	12.95	13.1	12.28	18.76
	6.94	7.9	8.27	5.45	6.21	15.56	3.6	15.99	7.51	2.052	1.677	1.5
	8.13	8.73	14.34	3.266	2.52	4.35	1.79	3.28	2.72	1.87	0.99	4
	1.12	1.32	9.57	0.35	0.7	2.6	5.3	3.33	7.22	7.83	3.44	7.43
	4.09	14.22	15.63	1.744		2.597	8.05	11.46	12.6	2.34	1.29	12.2
	6.67	10	16.51	0.51	0.644	2.47	8.15	4.36	9.8	6.52	14.36	9.31
	3.19	6.16	12.47	2.199	1.46	3.01	2.777	5	5.8	4.76	7.47	7.03
	5.7	7.24	12.45	0.46	0.9	1.95	4.02	3.18	4.84	7.41	18.01	9.19
	4.3	16.99	15.36	5.69	0	20.72	5.24	5.99	8.78	5.18	5.67	6.2
				2.63	3.79	4.36	5.81	11.12	8.69	14.54	17.28	8.87
				4.26	6.28	7.93	12.11	15.72	13.88	13.53	15.57	12.39
				4.55		7.71				3.78	3.81	6.617
				3.36	4.75	2.69				4.87	1.37	3.54
				9.87	4.23	6.31				6.09	6.05	25.72
				4.76	12.97	3.23
				4.25	2.54	31.69
				6.69	10.9	18.05
				12.28	26.51	23.51
				15.79	14.19	23.49
				7.91	5.87	13.3
Non-responder	0.43	0.68	0.83	0.03	0	0	3.06	3.64	2.48	2	14.35	6.5
	2.25	2.55	1.02	0.7	1.55	1.33	2.4	3.5	3.76	1.089	12.9	1.56
	0.884	0.14	1.596	0	0.188	0.69	4.83	2.88	3.15	5.02	5.05	9.64
	1.14	0	2.55	2.26	1.53	1.89	3.32	4.55	4.2	8.9	11.6	5.28
	2.51	1.24	5.22	2.43	0.55	1.51	3.06	1.53	3.44	6.8	5.93	1.6
	1.53	2.37	5.15	3.652	1.44	2.33	8.82	3.82	3.01	6.88	10.4	2.43
	2.11	1.86	2.4	5.51	8.46	3.2	8.93	8.43	1.75	6.36	11.12	5.94
	5.34	5.81	4.9	4.82	8.14	4.18	1.98	0.98	3	3.43	7.34	3.02
	1.52	1.58	1.08	3.53	3.78	0	2.78	2	1.19	0.68	1.388	2.45
				2.77	1.98	2.44				8.18	0.76	1.27
				4.73	3.12	4.38				5.11	1.79	2.18
				0.26	0.53	1.45				1.898	1.23	1.54
				3.61	3.07	1.92				1.22	2.33	1.03
				3.34	2.76	3.99				3.39	1.81	1.91
				4.58	3.48					0	2.33	2.93
										8.55	4.35	6.24

## Sheet: Fig S1B
Fig S1B	HC						HIV
	Young			Old			Young			Old
	T0	T1	T2	T0	T1	T2	T0	T1	T2	T0	T1	T2
Responder	7.95	1.23	26.2	3.23	10.3	5.31	3.19		16.1	0	0	15.4
	11.48	14.09	22.35				8.7	35.8	12.4	52.7	58.2	18.2
	2.99	1.41	13.33	11.1	36.6		11.1	4.27	16.2	17.5	35	74
	30	56	80	0.99	3.12	21.94	7.14	7.24		15	24.1	17.8
	4.71	6.06	22.6	0		6.79	3.6	16.2	6.38	10.3	19.8	11.1
	13.9	15.97	22.75	0		4.35	6.09	27.7	32.9	19.5	8.08
	14.3	16.25	28.33	1.44	64	73.6	8.2	2.56	33.03	25.9	30.1	19.2
	8.53	14.2	20.8	4.17	12.28	8.22	7.92	4.86		8.82	4	15.8
				10.5	5.37	3.7	7.96	7.69	7.14	2.65	6.25	6.54
				19	57.3	66.67	2.56	7.04	23.1	2.47	21.1
				25.6	17.2	9	7.69		22.5	77.6	69	61.3
				3.96	7.3	8.22				12.1	6.06	38
				2.8	2.56	13.74				28.4	56.2	58.5
				5.26	5.2	6.49				4.88	22.9	58.9
				5.97	11	4.83
				8		11.41
				10.2	11.3	5.93
				33.1	36.8	21.7
				15.3	6.06	87
Non-responder	0.84	1.2	0	2.7	5.56	0	0	0	1.19	0	0	0
	1.67	1.73	0.89	3.96	1.47	0	0	0	0	0	30.8	0
	4.92	7.14	8.4	4.92	6.64	6.45	0	0	0	10.5	0	0
	5.75	6.4	2.09	0	0	0	1.83	3.03	31.2	27.5	14.9	8.3
	4.21	0.53	2.91	0	1.43	0	2.97	2.17	1.18
	5.8	6.73	3.33	7.69	9.2	0	3.28	0	3.64	2.44	0.44	5.36
	2.78	1.3	2.33	8.51	4.76	12.2	10.8	13.2	11	3.26	3.41	6.67
	0	0	0	4.92	7.89	5.37		3.85	0	0	10	0
	0	0	2.7	7.08	3.61	4.72	18.9	23.3	12.9	0.24	0	2.68
					4.72	13.8				12.9	8.55	8.2
				1.52	4.76	4.29				7.14	10
				3.65	0.79	0				1.8	1.22	7.9
					0					12.2	19.4	5.3
				1.47	1.11	0				0		0
				1.96	0.79	3.92				1.09	9.59	5
										3.64	6.11

## Sheet: Fig S2A
Fig S2A	HC						HIV
	Young			Old			Young			Old
	T0	T1	T2	T0	T1	T2	T0	T1	T2	T0	T1	T2
Responder	1.2	2.6	5.8	0	0	0	1.54	0.17	0	2.2	2.78	1.11
	0.79	0	1.8	0	1.12	0.59	3.95	1.4	0	1.2	0	0.7
	1.6	5.36	8.7	1.8	2.2	3.6	2.08	0	0.9	0	0	0
	2.2	3.6	8.9	0	0	0	0.45	0.92	0	3.6	1.2	0
	0.6	2.2	3.6	4.4		5.6	0	0	0	3.3	2.3	3.6
	1.16	0	4.6	0	4.62	6.6	0	0	0	0	0	1.6
	1.92	1.8	3.6	0.9	1.6	3.4	6.08	2.6	0	1.17	0	0.8
	3.3	4.6	8.9	1.7	1.8	2.6	5.13	2.8	2.67	25	0	0
	0.23	0.36	4.46	0	0	0	2.2	1.2	0.17	1.6	0.1	1.67
				3.6	3.49	5.29	2.39	1.2	1.4	2.8	2.81	3.3
				3.6	3.9	3.32	2.3	4.36	0.04	0.44	0	0
				2.6	2.23	3.14				1.6	0.8	0
				0	0.29	0				1.47	0	2.33
				0	0.2	0				3.3	3.6	3.43
				0	0	0.13
				0.2		0
				0.15	0.65	0
				1.67	0	1.01
				0.62	0.56	2.37
				0	0	1.26
Non-responder	0	0	0	1.45	0	0	0	1.85	2.13	0.2	0.4	0.23
	0.34	0.066	0.47	0	2.17	2.56	0	0.45	0	0.36	0.69	0.46
	0.02	0.21	0.15	0	0	0	0.4	0	1.22	1.6	0.3	0.8
	0	0	0	0	3.7	0	2.92	0.92	1.99	0	0	0.65
	0.6	0	0.14	0	0	0	0	0	0	0	0	0
	0.43	0.6	0.98	0	0	1.59	1.7	0	0.4	0.33	0.26	0.34
	1.57	0	1.13	0	0	0	1.59	0	2.98	0	0	0
	0	0.3	0.64	0.33	0	0.89	0	0	0	0.76	3.57	1.8
	0	0	0	0	0.21	0	0.53	0	0	0	0	0
				0	0.24	0				0	0	0
				0.6	0.26	1.6				0	0	2.04
				0	1.72	1.2				0	0	0
				0	0	0				0	0.61	0
				0	0	0.18				1.2	1.79	1.6
				0.56	0					0	0	0
										0.15	0.28	0

## Sheet: Fig S2B
Fig S2B	HC						HIV
	Young			Old			Young			Old
	T0	T1	T2	T0	T1	T2	T0	T1	T2	T0	T1	T2
Responder	19.7	25	39.3	0	25	36.3	13.9	8.9	21.6	43.7	24.4	7.7
	6.9	64.3	62.1	20.5	7.1	19.1		0		47.4	53.7	27.7
	66.7	50	90	36.3	40.5	50.3	9.6	28.9	27.3	8.5	29.1	31.5
	33.3	40.5	55	7.9	14.2	22.2	25.1	28.3	43.5	0	1.9	13.7
	9.6	10	38.1	33.7		47.4	41.8	33.3	25	39.5	11.4
	11.2	0	26.5	35.8	92.3	49.6	23.9	23.3	18.9	16.8	32	15.8
	17.9	39.5	34.8	29.4	49.2	35.9	35.3	0	14	39.7	25.3	25.1
	1.4	23.9	24.1	5.8	12.4	45.8	25.9	15.1	32.4	38.7	23.1	22.8
				6.4	23.3	34.6	34.4	21.9	38.1	1.8	5.1	0
				7.5	21.3	23.8	24.7	26.5	50.1	26.8	26.6	16.3
				30	28.2	50.4	17.9	35.5	19	12.3	19.7	19.2
				23.4	23.6	19				0	0	59.7
				22.7	15	27.5				18.6	10
				20.3	18.9	16.4				0	9.9	0
				11.6	23.6	25.9
				25.2		34.1
				22.8	39.4	54.3
				31.9	31.3	43.9
				29.3	36.5	40.6
				20.5	9.1	26.8
Non-responder	16.2	10.5	0	0	27.3	10.7	0	13.1	0	29.2	42.9	23.5
	18.1	12.2	0	46.7	55.8	21.9	8.5	39.3	6.4	0	72.9	22.2
	4.5	0.8	17.4	0	28.9	20	13.1	8.8	3.6	18	13.5	12.4
	26.2	12.5	12.4	0	14.1	6.5	23.9	31.5	19.1	24.5	13.6	20.5
	0	10.6	29.7	0	10	3.6	19.4	30.6	15.6	15.7	12.9	11.7
	28.8	26.2	12	82	21.9	36.7	27.7	24.2	18.7	21.6	36	8.5
	21.4	20.3	10.2	23.9	14.7	20.3	27.7	21.1	20	30	18.7	24.6
	25.4	17.7	27.3	28.4	31.1	22.2	41.3	32.6	28.4	0	0	0
	23.4	20.5	10.5	18.3	19.5	28	36.4	41.8	28.4	34	57.9	0
				38.6	25.9	39.4				31.3	0	2.2
				0	16.6	17.5				53.5	41.6	32
				20.4	27	12.9				22.2	22.9	30.3
				100	0	0				15.9	35.7	11.2
				29	38.7	27				15.5	50	0
				42.7	36.1					0	8.7	26.2
										24.7	51.5	31.3

## Sheet: Fig S2C
Fig S2C
	HC
	ICOS+Ag.pTfh at T0	IL-21+Ag.pTfh at T2
HC	16.2	0
	38.1	0.47
	4.5	0.15
	26.2	0
	0	0.14
	68.8	8.9
	21.4	1.13
	55.4	0.64
	23.4	0
	37.9	5.8
	19.7	1.8
	6.9	0.9
	66.7	8.7
	33.3	3.6
	9.6	4.6
	11.2	3.6
	17.9
	1.4	0.46
	0	0
	46.7	2.56
	0	0
	0	0
	0	0
	82	1.59
	23.9	0
	28.4	0.89
	18.3	0
	38.6	0
	0	1.6
	20.4	1.2
	100	8.9
	29	0.18
	42.7
	0	0
	20.5	0.59
	36.3	3.6
	7.9	0
	33.7	5.6
	35.8	6.6
	29.4	3.4
	5.8	2.6
	6.4	0
	7.5	5.29
	30	7.32
	23.4	6.14
	22.7	0
	20.3	0
	11.6	0.13
	25.2	0
	22.8	0
	31.9	1.01
	29.3	2.37
	20.5	1.26
	HIV+
HIV+	0	2.13
	8.5	0
	13.1	1.22
	23.9	1.99
	19.4	0
	27.7	0.4
	27.7	2.98
	41.3	0
	36.4	0
	13.9	0
		0
	9.6	0.9
	25.1	0
	41.8	0
	23.9	0
	35.3	0
	25.9	2.67
	34.4	0.17
	24.7	1.4
	17.9	0.04
	29.2	0.23
	0	0.46
	18	0.8
	24.5	0.65
	15.7	0
	21.6	0.34
	30	0
	0	1.8
	34	0
	31.3	0
	53.5	2.04
	22.2	0
	15.9	0
	15.5	1.6
	0	0
	24.7	0
	43.7	1.11
	47.4	0.7
	8.5	0
	0	0
	39.5	3.6
	16.8	1.6
	39.7	0.8
	38.7	0
	1.8	1.67
	26.8	3.3
	12.3	0
	0	0
	18.6	2.33
	0	3.43

## Sheet: Fig S2D
Fig S2D
	HC
	ICOS+Ag.pTfh at T2	IL-21+Ag.pTfh at T2
HC	0	0
	0	0.47
	37.4	0.15
	42.4	0
	29.7	0.14
	0	0.98
	10.2	1.13
	57.3	0.64
	10.5	0
	68.7	5.8
	39.3	1.8
	62.1	8.7
	90	8.9
	55	3.6
	18.1	4.6
	26.5	3.6
	34.8	8.9
	24.1	0.46
	10.7	0
	51.9	2.56
	20	0
	6.5	0
	3.6	0
	36.7	1.59
	20.3	0
	22.2	0.89
	38	0
	39.4	0
	17.5	1.6
	12.9	1.2
	0	0
	37	0.18
	36.3	0
	19.1	0.59
	70.3	3.6
	22.2	0
	47.4	5.6
	79.6	6.6
	35.9	3.4
	45.8	2.6
	34.6	0
	23.8	5.29
	50.4	7.32
	19	6.14
	27.5	0
	16.4	0
	25.9	0.13
	34.1	0
	54.3	0
	43.9	1.01
	60.6	2.37
	26.8	1.26
	HIV+
HIV+	0	2.13
	6.4	0
	3.6	1.22
	39.1	1.99
	15.6	0
	18.7	0.4
	90	2.98
	28.4	0
	28.4	0
	21.6	0
	0	0
	27.3	0.9
	43.5	0
	25	0
	18.9	0
	14	0
	32.4	2.67
	38.1	0.17
	50.1	1.4
	19	0.04
	23.5	0.23
	22.2	0.46
	12.4	0.8
	20.5	0.65
	11.7	0
	8.5	0.34
	24.6	0
	0	1.8
	0	0
	2.2	0
	32	2.04
	30.3	0
	11.2	0
	0	1.6
	76.2	0
	31.3	0
	7.7	1.11
	27.7	0.7
	31.5	0
	13.7	0
	0	3.6
	15.8	1.6
	25.1	0.8
	22.8	0
	0	1.67
	16.3	3.3
	19.2	0
	59.7	0
	0	2.33
	0	3.43

## Sheet: Fig S2E
Fig S2E	HC						HIV
	Young			Old			Young			Old
	T0	T1	T2	T0	T1	T2	T0	T1	T2	T0	T1	T2
Responder	0	0	0	0	5	0	23.5	0.9	0	0	0	0
	11.9	9.6	3.79	18.74	9.2	0	20.6	0	0	0	0	0
	1.6	0	0	3.1	0	0	13.16	10.4	6.3	0	0	0
	7.69	0	5	0	5.1	0	4.61	1.9	0	0	0	0
	0	0	0	7.66		0	3.45	0	0	0	4.3	0
	0	4.2	0	0	0	6.15	0	0	0	8.2	0	3
	1.92	0	0	1.6	0	0	0	0	0	0	0	0
	1.4	0	0	20.1	0	4.7	6.5	4	1	0	0	0
	0	0	0	47.26	0	0.07	0	5.3	0	1.23	12.6	10.5
				0	0	0	20.9	18.8	8.3	0	0	0
				0	0	0	15.4	0	6.3	4.61	0.82	0
				3.02	1.4	0				0	0	13
				0	4.35	2.08				0	11.2	0
				0	0	0				0	0	0
				4.15	0.2	0
				0		0
				0	0	0
				0	14.6	0
				3.3	24	7.1
				18.8	4.5	2.6
Non-responder	0	0	3.2	0	3.3	7.66	1.6	2.4	9	0	0	0
	0	23.8	25.1	2.3	6.8	7.6	12.2	20	22.4	0	40	58.3
	5.6	33.1	20.9	3.4	5.6	7.8	1.8	12.2	15	0	9.69	0.92
	0	0	7.84	4.6	6.9	15.6	0	16.4	10.8	0	0	0
	11.2	18.3	20.3	4.9	11.6	18.8	0	0	0	1.79	0	5.36
	0	0	43.8	3.6	0.6	8	0	0.44	0.29	0	0	0
	0	26	0	3.2	2.09	6.6	3.67	9.4	7.17	0	0	0
	0	0	0	0	0	0.03	2.4	9.4	11.5	8.33	7.1	9.6
	5.6	4.9	12.4	0.8	2.2	6.6	1.8	11.1	8.6	0	0.6	10.2
				0	0	0				4.2	0	12.2
				0	0	28.6				0	2.1	18.4
				4.8	0	0				0	0	0
				2.5	0	33.3				0	0	11.2
				0	0	0				0	14.3	0
				0	0					0	0	19
										0	0	0

## Sheet: Fig S2F
Fig S2F	HC						HIV
	Young			Old			Young			Old
	T0	T1	T2	T0	T1	T2	T0	T1	T2	T0	T1	T2
Responder	0	0.37	0	0	0	0	0	0	0.35	0	0	1.67
	0	0	0	1.65	0	0		0.61	0	0	0	0
	0	0	0.28	0	1.3	0	0	0	0	0	0	0
	0	0	0	0	0	0	0.17	0.31	0	0	0	0
	0	0	0	0		0	0	0	0	0	0	11.1
	2.33	4	0	0	0	0	0	0	0	0	0	0
	0	0	0	0	0	0	3.38	0	0.19	0	0	0
	0	0	0	0	0	0	0	0	0	0.38	0	0
	0	0	0	1.95	0	0	0	5	0	0	0.12	0
				0	0	0	0	0	0	0.51	0.66	0.3
				0	0	0	0.15	0.19	0	0	0	0
				0	0	0.14
				0	0.43	0.1
				0	0	0
				0.09	0.072	0
				0.1		0.3
				0	0.43	1.64
				0.3	0.68	1.04
				0	0.97	0.49
				0	1.33	0
Non-responder	1.75	0.81	3.27	3.9	4.4	5.6	0	0.93	2.13	1.2	2.4	5.6
	3.17	3.61	5.6	2.2	2.2	3.6	0.36	0	0	1.8	3.47	7.8
	1.29	0	2.6	2.3	6.6	11.1	0	0.91	0.41	4.6	5.2	7.8
	0.9	0	1.2	0	0	1.45	0	0.46	0.66	1.8	3.6	5.2
	0.3	3.33	1.1	0	0	1.6	0	0	0	2.2	2.6	3.2
	2.2	3.51	3.3	1	0	1.59	0	0	0.47	1.6	0.88	7.8
	0.6	0	0.7	0	0	0.57	0.45	0	2.85	0	0.83	3.6
	0	0	0	0.44	0	0.89	0	0	0	1.7	2.2	5.6
	0.22	0	0.36	0.43	2.2	4.8	0	0	0	0		11.2
				0	0	0				0	1.27	0
				0	0.48	0.8				0	0	0
				0	0	1.2				0	0	4.21
				0	0	2.2				0	0	0
				0.65	0	0.9				0	0	0
										0	0	0
										0	0.56	0

## Sheet: Fig S2G
Fig S2G	HC						HIV
	Young			Old			Young			Old
	T0	T1	T2	T0	T1	T2	T0	T1	T2	T0	T1	T2
Responder	0	0	0	13.5	30	26.6	7.52	3.8	3.6	11.8	6.1	0
	6.8	3.8	1.6	0	0.13	0		0.3	0	4.66	0	0
	9.2	9.6	7.8	7.75	7.1	0	0.13	0.24	0	0	0	0
	3.85	0	5	5.28	0	0	5	7.99	0.58	0	25.9	9.36
	0	0	5	1.35		0	0	0	0	0	10.7	0
	0	0	9.6	4.92	7.69	0	1.81	0	0	11.56	7.8	13.74
	2.77	3.2	2.8	0	0	0	2.2	0	8.38	0	0	0
	0.88	0.6	1.1	0	0	22.7	0.5	1.19	0	0	0	0
	4.72	2.2	3.8	28.9	28.8	26.6	0	1.56	0.39	3.03	5.2	11.7
				0	0	0	0	4.39	0.31	0	0	0
				0	0	0	0	0	0	12.73	1.44	0
				1.36	1.3	0				0	0	5
				0	4.23	0				5.8	0	0
				0	0.34	1.12				0	0	12.2
				1.27	2.12	0.7
				0		0
				0	0	2.94
				6.9	7.2	0
				0	10.3	17
				15.2	24.8	0
Non-responder	0.6	1.6	3.4	6.6	0	4.63	12.8	0	10.77	1.2	0.1	2.73
	12.2	25.5	35.2	15.6	11.6	18.6	37.85	40.66	18.6	8.9	12.3	38.2
	1.32	32.67	19.8	6.6	7.8	9.6	21.38	36.87	32.6	2	4.27	5
	3.9	4.5	6.45	26.5	30.54	29.8	7.59	12.44	24.29	0	11.84	13.72
	32.28	11.2	37	0	7.89	11.23	2.48	4.12	6.8	10.7	15.52	11.94
	11.23	12.5	18.8	0	0	3	0.23	2.86	4.36	0	0	0.84
	5.6	3.57	4.5	2.7	0.3	2.77	1.35	0.51	4.56	0	0	0
	6.8	7.8	9.4	0	0	1.39	0	0	0	0	0	0
	1.59	3.2	4.37	0	0	0.86	4.25	3.26	7.02	0	5.98	2.67
				0.18	0.17	0.5				0	0	0
				37.6	37.9	57.9				1.77	6.25	4.08
				12.4	14.42	22.2				15.56	24.5	23.3
				5.6	6.6	8.6				18.8	28.6	32.2
				18.8	19.7	22.2				12.2	10.9	23.2
				11.1	13.98	22.23				0	0	0
										0	1.97	6.6

## Sheet: Fig S2H
Fig S2H
	HC
	TNFa+Ag.pTfh at T2	IL-2+Ag.pTfh at T2
HC	3.4	3.2
	35.2	25.1
	19.8	20.9
	6.45	7.84
	37	20.3
	18.8	43.8
	4.5	0
	9.4	0
	4.37	12.4
	0	0
	1.6	3.79
	7.8	0
	5	5
	5	0
	9.6	0
	2.8	0
	1.1	0
	3.8	0
	4.63	7.66
	18.6	7.6
	9.6	7.8
	29.8	15.6
	11.23	18.8
	3	8
	2.77	6.6
	1.39	0.03
	0.86	6.6
	0.5	0
	57.9	28.6
	22.2	0
	8.6	33.3
	22.2	0
	22.23
	26.6	0
	0	0
	0	0
	0	0
	0	0
	0	6.15
	0	0
	22.7	4.7
	26.6	0.07
	0	0
	0	0
	0	0
	0	2.08
	1.12	0
	0.7	0
	0	0
	2.94	0
	0	0
	17	7.1
	0	2.6
	HIV+
HIV+	10.77	9
	18.6	22.4
	32.6	15
	24.29	10.8
	6.8	0
	4.36	0.29
	4.56	7.17
	0	11.5
	7.02	8.6
	3.6	0
	0	0
	0	6.3
	0.58	0
	0	0
	0	0
	8.38	0
	0	1
	0.39	0
	0.31	8.3
	0	6.3
	2.73	0
	38.2	58.3
	5	0.92
	13.72	0
	11.94	5.36
	0.84	0
	0	0
	0	9.6
	2.67	10.2
	0	12.2
	4.08	18.4
	23.3	0
	32.2	11.2
	23.2	0
	0	19
	6.6	0
	0	0
	0	0
	0	0
	9.36	0
	0	0
	13.74	3
	0	0
	0	0
	11.7	10.5
	0	0
	0	0
	5	13
	0	0
	12.2	0

[truncated: 16 more sheets: Fig S3A, Fig S3B, Fig S3C, Fig S4B, Fig S4C, FigS4D, Fig S4E, Fig S5A, Fig S5B, Fig S5C, Fig S6A, Fig S6B, Fig S7A, Fig S7B, Fig S7C, Fig S7D]
